# Supplementary material for: Genetic Diversity and Population Structure Analysis of Dalbergia Odorifera Germplasm and Development of a Core Collection Using Microsatellite Markers
Source: Genes (Basel). 2019 Apr 6;10(4):281. doi: 10.3390/genes10040281 (PMC6523640; doi:10.3390/genes10040281)
Supplement: Supplementary file 1 [file genes-10-00281-s001.zip]

Archive with 7 entries (7 files):
- Figure S1 Principal coordinate analysis (PCoA) based on pairwise Neií»s unbiased genetic distance.jpg
- Table S1 Information of 251 Dalbergia odorifera germplasm .xlsx
- Table S2 Details of 19 microsatellite markers.xlsx
- Table S3 The overall Ewens-Watterson test for neutrality across 19 microsatellite loci in Dalbergia odorifera germplasm.xlsx
- Table S4. Diversity statistics of the 19 microsatellite markers across core collection of 30 Dalbergia odorifera individuals.xlsx
- Table S5. Summary on genetic diversity statistics of Dalbergia odorifera core collection.xlsx
- Table S6 Pairwise genetic differentiation index (Fst ) values in core collection .xlsx
