# Supplementary material for: Genetic Diversity and Population Structure Analysis of Dalbergia Odorifera Germplasm and Development of a Core Collection Using Microsatellite Markers
Source: Genes (Basel). 2019 Apr 6;10(4):281. doi: 10.3390/genes10040281 (PMC6523640; doi:10.3390/genes10040281)
Supplement: Supplementary file 1 [file genes-10-00281-s001.zip › Table S1 Information of 251 Dalbergia odorifera germplasm .xlsx]

## Sheet: Table S1
			Table S1. Information of 251 Dalbergia odorifera germplasm
ID	Code	Introduced location (city)	Province	Original city	Origin province	Country	Reconstructed populations	Core set
1	T1	Chengzhou	Hunan		Unkonwn	China	MIX	*
2	T2	Chengzhou	Hunan		Unkonwn	China	MIX	NA
3	T3	Chengzhou	Hunan		Unkonwn	China	RP2	NA
4	T4	Chengzhou	Hunan		Unkonwn	China	RP2	NA
5	T5	Chengzhou	Hunan		Unkonwn	China	RP4	NA
6	T6	Chengzhou	Hunan		Unkonwn	China	MIX	NA
7	T7	Huizhou	Guangdong		Unkonwn	China	RP2	NA
8	T8	Huizhou	Guangdong		Unkonwn	China	MIX	NA
9	T9	Huizhou	Guangdong		Unkonwn	China	RP2	NA
10	T10	Huizhou	Guangdong		Unkonwn	China	RP1	NA
11	T11	Huizhou	Guangdong		Unkonwn	China	RP1	*
12	T12	Huizhou	Guangdong		Unkonwn	China	RP1	NA
13	T13	Huizhou	Guangdong		Unkonwn	China	RP3	NA
14	T14	Huizhou	Guangdong		Unkonwn	China	RP4	NA
15	T15	Huizhou	Guangdong		Unkonwn	China	RP4	NA
16	T16	Qingyuan	Guangdong		Unkonwn	China	RP3	NA
17	T17	Qingyuan	Guangdong		Unkonwn	China	MIX	NA
18	T18	Qingyuan	Guangdong		Unkonwn	China	RP4	NA
19	T19	Guangzhou	Guangdong		Unkonwn	China	RP3	NA
20	T20	Pingxiang	Guangxi	Baisha	Hainan	China	RP3	NA
21	T21	Pingxiang	Guangxi	Dongfang	Hainan	China	RP3	NA
22	T22	Pingxiang	Guangxi	Baisha	Hainan	China	RP1	*
23	T23	Pingxiang	Guangxi	Changjiang autonomous county	Hainan	China	RP2	NA
24	T24	Pingxiang	Guangxi	Dongfang	Hainan	China	RP2	NA
25	T25	Pingxiang	Guangxi	Baisha	Hainan	China	RP4	*
26	T26	Pingxiang	Guangxi	Baisha	Hainan	China	MIX	NA
27	T27	Pingxiang	Guangxi	Baisha	Hainan	China	MIX	NA
28	T28	Pingxiang	Guangxi	Baisha	Hainan	China	RP1	NA
29	T29	Pingxiang	Guangxi	Wuzhishan	Hainan	China	RP4	*
30	T30	Pingxiang	Guangxi	Baisha	Hainan	China	RP1	NA
31	T31	Pingxiang	Guangxi	Dongfang	Hainan	China	RP4	NA
32	T32	Pingxiang	Guangxi	Baisha	Hainan	China	RP1	NA
33	T33	Pingxiang	Guangxi		Unkonwn	China	RP4	NA
34	T34	Pingxiang	Guangxi		Unkonwn	China	RP1	NA
35	T35	Pingxiang	Guangxi		Unkonwn	China	MIX	NA
36	T36	Pingxiang	Guangxi	Ledong autonomous county	Hainan	China	MIX	NA
37	T37	Pingxiang	Guangxi	Ledong autonomous county	Hainan	China	RP2	NA
38	T38	Pingxiang	Guangxi	Ledong autonomous county	Hainan	China	MIX	NA
39	T39	Pingxiang	Guangxi	Ledong autonomous county	Hainan	China	MIX	NA
40	T40	Pingxiang	Guangxi	Ledong autonomous county	Hainan	China	RP3	NA
41	T41	Pingxiang	Guangxi	Ledong autonomous county	Hainan	China	RP2	NA
42	T42	Pingxiang	Guangxi	Ledong autonomous county	Hainan	China	RP2	NA
43	T43	Pingxiang	Guangxi	Ledong autonomous county	Hainan	China	RP2	NA
44	T44	Pingxiang	Guangxi	Ledong autonomous county	Hainan	China	RP2	NA
45	T45	Pingxiang	Guangxi	Ledong autonomous county	Hainan	China	RP2	*
46	T46	Pingxiang	Guangxi	Ledong autonomous county	Hainan	China	RP2	NA
47	T47	Pingxiang	Guangxi	Ledong autonomous county	Hainan	China	RP2	*
48	T48	Pingxiang	Guangxi	Ledong autonomous county	Hainan	China	RP2	NA
49	T49	Pingxiang	Guangxi	Ledong autonomous county	Hainan	China	RP2	NA
50	T50	Pingxiang	Guangxi	Ledong autonomous county	Hainan	China	MIX	NA
51	T51	Pingxiang	Guangxi	Ledong autonomous county	Hainan	China	RP2	NA
52	T52	Pingxiang	Guangxi	Ledong autonomous county	Hainan	China	RP2	NA
53	T53	Pingxiang	Guangxi	Ledong autonomous county	Hainan	China	RP2	NA
54	T54	Pingxiang	Guangxi	Ledong autonomous county	Hainan	China	MIX	NA
55	T55	Pingxiang	Guangxi	Ledong autonomous county	Hainan	China	RP2	NA
56	T56	Pingxiang	Guangxi	Ledong autonomous county	Hainan	China	MIX	NA
57	T57	Pingxiang	Guangxi	Ledong autonomous county	Hainan	China	MIX	NA
58	T58	Pingxiang	Guangxi	Ledong autonomous county	Hainan	China	RP2	NA
59	T59	Pingxiang	Guangxi	Ledong autonomous county	Hainan	China	RP2	NA
60	T60	Pingxiang	Guangxi	Ledong autonomous county	Hainan	China	RP2	NA
61	T61	Pingxiang	Guangxi	Ledong autonomous county	Hainan	China	RP2	NA
62	T62	Pingxiang	Guangxi	Ledong autonomous county	Hainan	China	RP2	NA
63	T63	Pingxiang	Guangxi	Ledong autonomous county	Hainan	China	RP2	NA
64	T64	Pingxiang	Guangxi	Ledong autonomous county	Hainan	China	RP2	*
65	T65	Pingxiang	Guangxi	Ledong autonomous county	Hainan	China	RP2	NA
66	T66	Pingxiang	Guangxi	Sanya	Hainan	China	RP2	NA
67	T67	Pingxiang	Guangxi	Sanya	Hainan	China	MIX	NA
68	T68	Pingxiang	Guangxi	Sanya	Hainan	China	RP4	NA
69	T69	Pingxiang	Guangxi	Lingao	Hainan	China	RP4	NA
70	T70	Pingxiang	Guangxi	Lingao	Hainan	China	RP4	*
71	T71	Pingxiang	Guangxi	Lingao	Hainan	China	RP4	NA
72	T72	Pingxiang	Guangxi	Lingao	Hainan	China	RP4	NA
73	T73	Pingxiang	Guangxi	Lingao	Hainan	China	MIX	*
74	T74	Pingxiang	Guangxi	Lingao	Hainan	China	RP3	NA
75	T75	Pingxiang	Guangxi	Lingao	Hainan	China	MIX	NA
76	T76	Pingxiang	Guangxi	Lingao	Hainan	China	RP4	NA
77	T78	Pingxiang	Guangxi		Unkonwn	China	RP3	NA
78	T79	Pingxiang	Guangxi	Wuzhishan	Hainan	China	RP2	NA
79	T80	Pingxiang	Guangxi	Wuzhishan	Hainan	China	MIX	NA
80	T81	Pingxiang	Guangxi	Dongfang	Hainan	China	RP2	NA
81	T82	Pingxiang	Guangxi	Haikou	Hainan	China	MIX	NA
82	T83	Pingxiang	Guangxi		Unkonwn	China	MIX	NA
83	T84	Pingxiang	Guangxi	Changjiang autonomous county	Hainan	China	RP1	NA
84	T85	Pingxiang	Guangxi		Unkonwn	China	RP4	NA
85	T86	Pingxiang	Guangxi	Junction of Wenchang city and Sansha city	Hainan	China	MIX	NA
86	T87	Pingxiang	Guangxi		Unkonwn	China	RP4	NA
87	T88	Pingxiang	Guangxi		Unkonwn	China	RP4	NA
88	T89	Pingxiang	Guangxi		Unkonwn	China	MIX	NA
89	G1	Chengmai	Hainan	Lingao	Hainan	China	RP4	NA
90	G10	Chengmai	Hainan		Unkonwn	China	RP3	*
91	G11	Chengmai	Hainan		Unkonwn	China	RP2	NA
92	G12	Chengmai	Hainan		Unkonwn	China	RP2	NA
93	G13	Chengmai	Hainan		Unkonwn	China	RP3	*
94	G14	Chengmai	Hainan		Unkonwn	China	RP3	NA
95	G15	Chengmai	Hainan		Unkonwn	China	MIX	NA
96	G16	Chengmai	Hainan		Unkonwn	China	RP3	NA
97	G17	Chengmai	Hainan		Unkonwn	China	RP2	*
98	G19	Chengmai	Hainan		Unkonwn	China	RP3	*
99	G2	Chengmai	Hainan	Lingao	Hainan	China	MIX	NA
100	G20	Chengmai	Hainan		Unkonwn	China	RP3	NA
101	G21	Chengmai	Hainan	Wuzhishan	Hainan	China	RP4	NA
102	G22	Chengmai	Hainan	Wuzhishan	Hainan	China	RP4	NA
103	G23	Chengmai	Hainan		Unkonwn	China	MIX	*
104	G24	Chengmai	Hainan	Haikou	Hainan	China	MIX	*
105	G25	Chengmai	Hainan		Unkonwn	China	RP4	NA
106	G26	Chengmai	Hainan	Haikou	Hainan	China	RP3	*
107	G27	Chengmai	Hainan		Unkonwn	China	MIX	NA
108	G28	Chengmai	Hainan	Wuzhishan	Hainan	China	RP1	NA
109	G29	Chengmai	Hainan	Wuzhishan	Hainan	China	RP1	NA
110	G3	Chengmai	Hainan	Lingao	Hainan	China	MIX	NA
111	G30	Chengmai	Hainan	Wuzhishan	Hainan	China	MIX	NA
112	G31	Chengmai	Hainan	Wuzhishan	Hainan	China	RP1	NA
113	G32	Chengmai	Hainan	Wuzhishan	Hainan	China	RP1	NA
114	G33	Chengmai	Hainan	Wuzhishan	Hainan	China	MIX	NA
115	G34	Chengmai	Hainan	Junction of Wenchang city and Sansha city	Hainan	China	RP3	NA
116	G35	Chengmai	Hainan	Junction of Wenchang city and Sansha city	Hainan	China	MIX	NA
117	G36	Chengmai	Hainan		Unkonwn	China	MIX	NA
118	G37	Chengmai	Hainan		Unkonwn	China	RP4	NA
119	G38	Chengmai	Hainan		Unkonwn	China	MIX	NA
120	G39	Chengmai	Hainan		Unkonwn	China	RP1	*
121	G4	Chengmai	Hainan		Unkonwn	China	RP3	NA
122	G40	Chengmai	Hainan		Unkonwn	China	MIX	NA
123	G41	Chengmai	Hainan		Unkonwn	China	MIX	NA
124	G42	Chengmai	Hainan		Unkonwn	China	MIX	NA
125	G43	Chengmai	Hainan		Unkonwn	China	RP1	NA
126	G44	Chengmai	Hainan		Unkonwn	China	MIX	NA
127	G45	Chengmai	Hainan		Unkonwn	China	RP4	NA
128	G46	Chengmai	Hainan	Haikou	Hainan	China	MIX	NA
129	G47	Chengmai	Hainan		Unkonwn	China	RP1	NA
130	G48	Chengmai	Hainan	Haikou	Hainan	China	MIX	NA
131	G49	Chengmai	Hainan	Haikou	Hainan	China	MIX	NA
132	G5	Chengmai	Hainan		Unkonwn	China	MIX	NA
133	G50	Chengmai	Hainan	Changjiang autonomous county	Hainan	China	MIX	NA
134	G51	Chengmai	Hainan	Changjiang autonomous county	Hainan	China	MIX	NA
135	G52	Chengmai	Hainan	Changjiang autonomous county	Hainan	China	RP4	NA
136	G53	Chengmai	Hainan	Changjiang autonomous county	Hainan	China	MIX	*
137	G55	Chengmai	Hainan	Wuzhishan	Hainan	China	RP1	NA
138	G56	Chengmai	Hainan	Wuzhishan	Hainan	China	RP4	NA
139	G57	Chengmai	Hainan	Wuzhishan	Hainan	China	RP1	NA
140	G58	Chengmai	Hainan	Junction of Wenchang city and Sansha city	Hainan	China	RP4	NA
141	G59	Chengmai	Hainan	Junction of Wenchang city and Sansha city	Hainan	China	RP3	NA
142	G6	Chengmai	Hainan		Unkonwn	China	MIX	NA
143	G60	Chengmai	Hainan	Junction of Wenchang city and Sansha city	Hainan	China	RP2	NA
144	G61	Chengmai	Hainan	Wuzhishan	Hainan	China	RP2	NA
145	G62	Chengmai	Hainan	Ledong autonomous county	Hainan	China	RP1	NA
146	G63	Chengmai	Hainan	Ledong autonomous county	Hainan	China	RP2	NA
147	G64	Chengmai	Hainan	Ledong autonomous county	Hainan	China	RP2	NA
148	G7	Chengmai	Hainan		Unkonwn	China	MIX	NA
149	G8	Chengmai	Hainan		Unkonwn	China	RP4	NA
150	G9	Chengmai	Hainan		Unkonwn	China	MIX	NA
151	YJ1	Yangjiang	Guangdong	Dongfang	Hainan	China	RP2	NA
152	YJ10	Yangjiang	Guangdong	Dongfang	Hainan	China	RP1	NA
153	YJ11	Yangjiang	Guangdong	Junction of Wenchang city and Sansha city	Hainan	China	RP1	NA
154	YJ12	Yangjiang	Guangdong	Wuzhishan	Hainan	China	RP1	NA
155	YJ13	Yangjiang	Guangdong	Wuzhishan	Hainan	China	MIX	NA
156	YJ14	Yangjiang	Guangdong	Junction of Wenchang city and Sansha city	Hainan	China	RP4	NA
157	YJ15	Yangjiang	Guangdong	Wuzhishan	Hainan	China	MIX	NA
158	YJ16	Yangjiang	Guangdong	Baisha	Hainan	China	RP3	NA
159	YJ17	Yangjiang	Guangdong	Baisha	Hainan	China	RP3	NA
160	YJ18	Yangjiang	Guangdong	Changjiang autonomous county	Hainan	China	RP4	NA
161	YJ19	Yangjiang	Guangdong	Changjiang autonomous county	Hainan	China	MIX	NA
162	YJ2	Yangjiang	Guangdong	Wuzhishan	Hainan	China	MIX	NA
163	YJ20	Yangjiang	Guangdong	Changjiang autonomous county	Hainan	China	MIX	NA
164	YJ21	Yangjiang	Guangdong	Sanya	Hainan	China	RP3	NA
165	YJ22	Yangjiang	Guangdong	Sanya	Hainan	China	MIX	NA
166	YJ23	Yangjiang	Guangdong	Baisha	Hainan	China	MIX	NA
167	YJ24	Yangjiang	Guangdong	Changjiang autonomous county	Hainan	China	RP4	*
168	YJ25	Yangjiang	Guangdong	Changjiang autonomous county	Hainan	China	RP4	NA
169	YJ26	Yangjiang	Guangdong	Changjiang autonomous county	Hainan	China	MIX	NA
170	YJ27	Yangjiang	Guangdong	Changjiang autonomous county	Hainan	China	MIX	NA
171	YJ28	Yangjiang	Guangdong	Dongfang	Hainan	China	MIX	NA
172	YJ29	Yangjiang	Guangdong		Unkonwn	China	MIX	NA
173	YJ3	Yangjiang	Guangdong	Ledong autonomous county	Hainan	China	MIX	*
174	YJ4	Yangjiang	Guangdong	Dongfang	Hainan	China	RP2	NA
175	YJ5	Yangjiang	Guangdong	Ledong autonomous county	Hainan	China	RP4	NA
176	YJ6	Yangjiang	Guangdong	Ledong autonomous county	Hainan	China	MIX	NA
177	YJ7	Yangjiang	Guangdong	Ledong autonomous county	Hainan	China	RP2	NA
178	YJ8	Yangjiang	Guangdong	Ledong autonomous county	Hainan	China	MIX	NA
179	YJ9	Yangjiang	Guangdong	Ledong autonomous county	Hainan	China	RP2	NA
180	ZX1	Zhangzhou	Fujian		Unkonwn	China	RP2	NA
181	ZX10	Zhangzhou	Fujian		Unkonwn	China	RP2	NA
182	ZX11	Zhangzhou	Fujian		Unkonwn	China	MIX	NA
183	ZX12	Zhangzhou	Fujian		Unkonwn	China	MIX	NA
184	ZX13	Zhangzhou	Fujian		Unkonwn	China	RP4	*
185	ZX14	Zhangzhou	Fujian		Unkonwn	China	MIX	NA
186	ZX15	Zhangzhou	Fujian		Unkonwn	China	RP1	NA
187	ZX16	Zhangzhou	Fujian		Unkonwn	China	RP1	NA
188	ZX17	Zhangzhou	Fujian		Unkonwn	China	MIX	NA
189	ZX18	Zhangzhou	Fujian		Unkonwn	China	RP2	NA
190	ZX2	Zhangzhou	Fujian		Unkonwn	China	MIX	NA
191	ZX26	Zhangzhou	Fujian		Unkonwn	China	RP2	NA
192	ZX3	Zhangzhou	Fujian		Unkonwn	China	MIX	*
193	ZX30	Zhangzhou	Fujian		Unkonwn	China	RP2	NA
194	ZX31	Zhangzhou	Fujian		Unkonwn	China	RP3	NA
195	ZX4	Zhangzhou	Fujian		Unkonwn	China	MIX	NA
196	ZX6	Zhangzhou	Fujian		Unkonwn	China	MIX	NA
197	ZX7	Zhangzhou	Fujian		Unkonwn	China	RP1	NA
198	ZX8	Zhangzhou	Fujian		Unkonwn	China	RP1	*
199	ZX9	Zhangzhou	Fujian		Unkonwn	China	RP4	NA
200	H001	Zhaoqing	Guangdong		Unkonwn	China	RP3	NA
201	H004	Zhaoqing	Guangdong		Unkonwn	China	RP4	NA
202	H005	Zhaoqing	Guangdong		Unkonwn	China	MIX	NA
203	H007	Zhaoqing	Guangdong		Unkonwn	China	MIX	NA
204	H008	Leizhou	Guangdong		Unkonwn	China	MIX	*
205	H106	Guangzhou	Guangdong		Unkonwn	China	RP3	NA
206	H107	Guangzhou	Guangdong		Unkonwn	China	RP3	NA
207	H108	Guangzhou	Guangdong		Unkonwn	China	RP2	NA
208	H110	Guangzhou	Guangdong		Unkonwn	China	RP1	NA
209	H111	Guangzhou	Guangdong		Unkonwn	China	RP3	NA
210	H016			Junction of Wenchang city and Sansha city	Hainan	China	RP4	NA
211	H011			Junction of Wenchang city and Sansha city	Hainan	China	RP3	NA
212	H015			Junction of Wenchang city and Sansha city	Hainan	China	RP3	NA
213	H018			Junction of Wenchang city and Sansha city	Hainan	China	MIX	NA
214	H017			Junction of Wenchang city and Sansha city	Hainan	China	RP3	NA
215	H020			Junction of Wenchang city and Sansha city	Hainan	China	RP3	NA
216	H014			Junction of Wenchang city and Sansha city	Hainan	China	RP3	NA
217	H021			Haikou	Hainan	China	RP1	NA
218	H102			Haikou	Hainan	China	RP4	NA
219	H023			Haikou	Hainan	China	RP3	NA
220	H031			Baisha	Hainan	China	MIX	NA
221	H089			Baisha	Hainan	China	RP4	*
222	H092			Baisha	Hainan	China	MIX	NA
223	H028			Baisha	Hainan	China	MIX	NA
224	H029			Baisha	Hainan	China	RP1	NA
225	H035			Dongfang	Hainan	China	MIX	NA
226	H039			Dongfang	Hainan	China	MIX	*
227	H036			Dongfang	Hainan	China	MIX	NA
228	H038			Dongfang	Hainan	China	RP2	NA
229	H098			Dongfang	Hainan	China	RP1	*
230	H051			Ledong autonomous county	Hainan	China	RP4	*
231	H047			Ledong autonomous county	Hainan	China	RP3	NA
232	H044			Ledong autonomous county	Hainan	China	MIX	NA
233	H046			Ledong autonomous county	Hainan	China	RP4	NA
234	H042			Ledong autonomous county	Hainan	China	RP2	NA
235	H043			Ledong autonomous county	Hainan	China	MIX	*
236	H049			Ledong autonomous county	Hainan	China	RP3	NA
237	H084			Changjiang autonomous county	Hainan	China	MIX	NA
238	H100			Changjiang autonomous county	Hainan	China	MIX	NA
239	H081			Changjiang autonomous county	Hainan	China	RP4	NA
240	H085			Changjiang autonomous county	Hainan	China	RP3	NA
241	H083			Changjiang autonomous county	Hainan	China	RP3	NA
242	H057			Wuzhishan	Hainan	China	RP3	NA
243	H055			Wuzhishan	Hainan	China	RP2	NA
244	H075			Wuzhishan	Hainan	China	RP3	NA
245	H060			Wuzhishan	Hainan	China	RP1	NA
246	H032			Wuzhishan	Hainan	China	RP3	NA
247	H056			Wuzhishan	Hainan	China	RP3	NA
248	H064			Wuzhishan	Hainan	China	RP3	NA
249	H067			Wuzhishan	Hainan	China	MIX	NA
250	H066			Wuzhishan	Hainan	China	RP1	NA
251	H063			Wuzhishan	Hainan	China	MIX	*
