# Supplementary material for: Genetic Diversity and Population Structure Analysis of Dalbergia Odorifera Germplasm and Development of a Core Collection Using Microsatellite Markers
Source: Genes (Basel). 2019 Apr 6;10(4):281. doi: 10.3390/genes10040281 (PMC6523640; doi:10.3390/genes10040281)
Supplement: Supplementary file 1 [file genes-10-00281-s001.zip › Table S2 Details of 19 microsatellite markers.xlsx]

## Sheet: Table S2
			Table S2 Details of 19 microsatellite markers
Locus	Repeat	Forward Primer(5'-3')	Reverse Primer(3'-5')	Product	Tm
	Motif			size (bp)	(℃)
S01	(ATA)6	AGTCCCGCCCACAAAATCAT	CTGGTCAGTCATTCCCCCAC	249-258	60
S02	(AAG)6	GGTCCCTGACTCACTGAAGC	CAACCTCTCTCTGCAGAACCA	266-275	60
S03	(ATA)6	GCACGTGGTCAAAGCAATCA	ATGAGCCCCTTCTGCACTTC	263-269	60
S04	(GAT)6	GCTGTGGAGTCACGTTCTCA	TCCCCACAGAATCACAAGCC	272-287	60
S07	(CCT)6	GCCAATGACATAATGGGCGG	TGCAGAGAGTCAGGAGCTCT	226-229	60
S08	(TGT)6	GGAAGAGAAATGGAGGGTAGCT	TGCCAGACAACCAGAATGCT	305-320	60
S09	(CAT)6	ACCCTCCTCCTCCACCTTTT	ACCGGCTTCAGTGATTGGTT	224-239	60
S10	(TGC)7	CACGTACCCAACCGTCAAGA	TCCGACGACCACCTAATCCT	261-279	60
S11	(ATC)6	AAAAAGCGAGGACTACGGCA	TGGAGAAGCAGTGCTCGTTT	224-227	60
S12	(GAT)7	GGTGAACAAGCTGGAGTGGA	AAGCCCAGCATCTAAACCCC	259-271	60
S21	(TCCC)6	GAGCCTTGAGTTCACCTCCC	TTGGGTGTGAGATTGAGGGC	234-258	60
S22	(TC)10	CCACCGATCTTAACCTCCGG	ACTACAAGTGCGTGTGACCC	250-260	60
S23	(TC)10	TGGCGTTGACTTCCAGCATT	GAGCAGTGTCAGCATGATGC	270-286	60
S24	(CTA)7	GCTGCAAATGCCAGTGCTTA	CGCTGTTGTCAGTGCATTGG	226-244	60
S26	(GTT)7	CCAATCCCACCAGTGAGGAG	GCAGCACCTCTGAGACAAGT	241-247	60
S27	(TAC)7	GAACCTTTCCTTCTGCGCCT	CCTATGAAGCGTGTGCATGC	263-272	60
S28	(TAC)7	ACAGCATTTGTGTTTGTGCA	CAGCTGCGCTCTCATTCCTA	246-249	60
S29	(TAT)7	TCCCCGTTCCTCTCTCTCAG	GGACTGTCACATGGCACTCA	141-168	60
S30	(TGT)7	TGCCTTGATCCGCTGAGATC	TCCCAAAATCGATGCAAAGCA	243-258	59
