# Supplementary material for: Genetic Diversity and Population Structure Analysis of Dalbergia Odorifera Germplasm and Development of a Core Collection Using Microsatellite Markers
Source: Genes (Basel). 2019 Apr 6;10(4):281. doi: 10.3390/genes10040281 (PMC6523640; doi:10.3390/genes10040281)
Supplement: Supplementary file 1 [file genes-10-00281-s001.zip › Table S3 The overall Ewens-Watterson test for neutrality across 19 microsatellite loci in Dalbergia odorifera germplasm.xlsx]

## Sheet: Table S3
Table S3 The overall Ewens-Watterson test for neutrality across 19 microsatellite loci in Dalbergia odorifera germplasm
Locus	Obseved F	Min F	Max F	Mean*	Stand deviation*	Lowest 95*	Upper 95*
S01	0.499	0.25	0.9881	0.6494	0.0371	0.3323	0.9724
S02	0.9418	0.3333	0.9921	0.7385	0.0362	0.3948	0.9921
S03	0.506	0.3333	0.992	0.7386	0.037	0.4041	0.988
S04	0.6086	0.25	0.9881	0.6546	0.0383	0.3318	0.9724
S07	0.5346	0.5	0.996	0.8534	0.027	0.5029	0.996
S08	0.6857	0.25	0.9881	0.6497	0.0374	0.335	0.9763
S09	0.4184	0.25	0.9881	0.656	0.0381	0.3347	0.9763
S10	0.5201	0.25	0.9881	0.6531	0.0374	0.3441	0.9723
S11	0.6181	0.5	0.996	0.8477	0.0279	0.5046	0.996
S12	0.7032	0.5	0.996	0.8549	0.027	0.5042	0.996
S21	0.2878	0.1429	0.9763	0.4673	0.0275	0.2295	0.8642
S22	0.7794	0.1667	0.9803	0.5248	0.0336	0.2531	0.9224
S23	0.9645	0.1667	0.9803	0.5242	0.0332	0.2587	0.9041
S24	0.4287	0.1667	0.9803	0.5234	0.0333	0.2642	0.9225
S26	0.9724	0.3333	0.9921	0.7395	0.0366	0.39	0.9881
S27	0.7706	0.25	0.9881	0.6612	0.0372	0.3414	0.9724
S28	0.5875	0.5	0.996	0.8519	0.0282	0.5035	0.996
S29	0.5236	0.1667	0.9803	0.5051	0.0297	0.2694	0.9036
S30	0.5216	0.2	0.9842	0.5775	0.0352	0.2938	0.9376
* These statistics were calculated using 1000 simulated samples.
