# Supplementary material for: Genetic Diversity and Population Structure Analysis of Dalbergia Odorifera Germplasm and Development of a Core Collection Using Microsatellite Markers
Source: Genes (Basel). 2019 Apr 6;10(4):281. doi: 10.3390/genes10040281 (PMC6523640; doi:10.3390/genes10040281)
Supplement: Supplementary file 1 [file genes-10-00281-s001.zip › Table S4. Diversity statistics of the 19 microsatellite markers across core collection of 30 Dalbergia odorifera individuals.xlsx]

## Sheet: Table S4
Table S4. Diversity statistics of the 19 microsatellite markers across core collection of 31 Dalbergia odorifera individuals
Locus	Size	Na	Ne	Ho	He	GD	PIC	I	F	Nm
S01	31	4	2.0823	0.4839	0.5283	0.5198	0.465116	0.9316	0.0691	0.707718
S02	31	3	1.14	0.0645	0.1248	0.1228	0.119287	0.2839	0.4746	2.10973
S03	30	3	2.0385	0.4	0.5181	0.5094	0.395611	0.7594	0.2148	2.89849
S04	31	4	1.8357	0.3871	0.4627	0.4553	0.413213	0.8428	0.1497	0.617112
S07	31	2	1.903	0.4516	0.4823	0.4745	0.361929	0.6674	0.0482	1.28523
S08	31	4	2.0556	0.5161	0.5219	0.5135	0.469387	0.9553	-0.0051	3.26061
S09	31	4	2.6657	0.4194	0.6351	0.6249	0.56933	1.1422	0.3289	2.01654
S10	30	4	2.1454	0.5667	0.5429	0.5339	0.480075	0.9575	-0.0614	1.69292
S11	31	2	1.6612	0.2903	0.4045	0.398	0.318815	0.5874	0.2706	0.787864
S12	31	2	1.3709	0.1935	0.275	0.2706	0.233962	0.4418	0.2846	3.12576
S21	30	7	3.8136	0.6	0.7503	0.7378	0.694142	1.489	0.1867	2.22628
S22	31	6	1.4081	0.1935	0.2946	0.2898	0.280273	0.679	0.3321	0.708249
S23	31	6	1.2226	0.0968	0.1851	0.1821	0.178744	0.469	0.4686	2.22143
S24	31	6	3.11	0.4516	0.6896	0.6785	0.617335	1.2626	0.3344	0.870737
S26	31	3	1.1784	0.0968	0.1539	0.1514	0.145774	0.3346	0.3608	0.838816
S27	31	4	1.4322	0.2581	0.3067	0.3018	0.272472	0.5739	0.1448	1.72023
S28	31	2	1.8751	0.1613	0.4744	0.4667	0.357805	0.6595	0.6544	0.761354
S29	31	6	2.1214	0.4516	0.5373	0.5286	0.4563	0.973	0.1457	1.68003
S30	31	5	2.1167	0.3871	0.5362	0.5276	0.454283	0.9422	0.2663	0.877851
Mean	31	4.05263	1.95665	0.340521	0.443353	0.436158	0.383361	0.786953	0.245674	1.60037
Size number of individuals with successful amplicons, Na observed number of alleles, Ne effective number of alleles, Ho observed heterozygosity, He expected heterozygosity, GD Nei's gene diversity, PIC polymorphic information content, I Shannon's Information index, F fixation index, Nm gene flow, estimated from Fst, Nm = [(1 / Fst) - 1] / 4.
