# Supplementary material for: Genetic Diversity and Population Structure Analysis of Dalbergia Odorifera Germplasm and Development of a Core Collection Using Microsatellite Markers
Source: Genes (Basel). 2019 Apr 6;10(4):281. doi: 10.3390/genes10040281 (PMC6523640; doi:10.3390/genes10040281)
Supplement: Supplementary file 1 [file genes-10-00281-s001.zip › Table S5. Summary on genetic diversity statistics of Dalbergia odorifera core collection.xlsx]

## Sheet: Table S5
	Table S5 Summary on genetic diversity statistics of Dalbergia odorifera core collection
Population	Size	Wild	Alleles	Na	Ne	Np	Ho	He	GD	I	PPB %
MIX	11	3	57	3	1.8972	14	0.3684	0.4115	0.3928	0.6896	94.74
RP1	5	1	39	2.3158	1.8035	5	0.4	0.4292	0.3863	0.6277	89.47
RP2	4	0	38	2	1.5905	3	0.3202	0.3618	0.3138	0.4966	78.95
RP3	4	0	39	2	1.5945	5	0.25	0.3665	0.3207	0.5005	78.95
RP4	7	2	44	2.3684	1.9048	4	0.3233	0.4371	0.4055	0.659	84.21
Mean	6.2	1.2	43.4	2.33684	1.7581	-	0.33238	0.40122	0.36382	0.59468	85.26
Totala	31 b	6	77	4.0526	1.9603	-	0.340521	0.443353	0.436158	0.79	100
Population see Table S1, Size number of individuals, Wild number of wild individuals, Alleles total number of detected alleles, Na observed mean number of alleles, Ne mean effective number of alleles, Np number of private alleles, Ho observed heterozygosity, He expected heterozygosity, GD Nei's gene diversity, I Shannon's Information index, PPB % the percentage of polymorphic loci, a diversity in…
