# Supplementary material for: Genetic Diversity and Population Structure Analysis of Dalbergia Odorifera Germplasm and Development of a Core Collection Using Microsatellite Markers
Source: Genes (Basel). 2019 Apr 6;10(4):281. doi: 10.3390/genes10040281 (PMC6523640; doi:10.3390/genes10040281)
Supplement: Supplementary file 1 [file genes-10-00281-s001.zip › Table S6 Pairwise genetic differentiation index (Fst ) values in core collection .xlsx]

## Sheet: Sheet1
Table S6. Pairwise genetic differentiation index (Fst ) values between the five populations in Dalbergia odorifera core collection
MIX	RP1	RP2	RP3	RP4
					MIX
0.0590162					RP1
0.0519731	0.0875119				RP2
0.0940261	0.159243	0.170278			RP3
0.0708202	0.101771	0.10838	0.158889		RP4
Fst Values below diagonal.
